# Supplementary material for: Female university students’ preferences for different types of sexual relationships: implications for gender-based violence prevention programs and policies
Source: BMC Womens Health. 2020 Nov 30;20:266. doi: 10.1186/s12905-020-01131-1 (PMC7708146; doi:10.1186/s12905-020-01131-1)
Supplement: Supplementary file 3 — Additional file 3: Group 2 dataset. [file 12905_2020_1131_MOESM3_ESM.xlsx]

## Sheet: Hoja1
18-24	España	1	3	2	2	1	2	1	1	1	1	1	1	1	1	1	1	1
18-24	España	1	2	2	1	1	4	3	3	2	1	1	1	1	2	1	1	1
18-24	España	1	2	2	2	2	1	1	1	1	1	1	1	1	1	1	1	1
18-24	España	1	5	3	3	1	2	1	1	1	2	1	1	1	1	1	1	1
18-24	España	1	5	4	3	1	6	4	6	4	2	2	1	1	2	2	2	2
18-24	España	1	4	3	2	1	6	4	5	5	2	1	1	1	2	2	2	2
18-24	España	1	3	4	2	3	2	3	2	3	1	2	1	1	1	1	1	1
18-24	España	1	4	5	1	2	2	3	1	1	2	2	1	1	1	1	1	1
18-24	España	1	5	3	4	2	5	4	5	3	2	1	2	1	2	2	2	1
18-24	España	7	3	5	2	3	4	5	2	1	1	2	1	1	2	2	1	1
18-24	Cataluña	1	3	2	2	1	1	1	1	1	1	1	1	1	1	1	1	1
18-24	Cataluña	1	3	1	4	1	2	1	1	1	1	1	2	1	1	1	1	1
18-24	España	1	6	4	4	1	5	4	2	1	2	2	2	1	2	2	1	1
18-24	España	4	2	1	1	1	1	1	1	1	1	1	1	1	1	1	1	1
18-24	Marruecos	4	5	5	3	3	1	1	1	1	2	2	1	1	1	1	1	1
18-24	España	1	5	3	2	1	5	5	1	1	2	1	1	1	2	2	1	1
18-24	España	1	4	3	1	1	3	3	1	1	2	1	1	1	1	1	1	1
18-24	España	1	4	4	1	2	5	4	1	1	2	2	1	1	2	2	1	1
18-24	España	1	6	3	5	1	1	1	1	1	2	1	2	1	1	1	1	1
18-24	España	1	5	3	1	1	4	1	3	1	2	1	1	1	2	1	1	1
18-24	España	1	3	1	2	1	3	3	2	1	1	1	1	1	1	1	1	1
18-24	España	1	6	6	5	4	4	3	4	2	2	2	2	2	2	1	2	1
18-24	España	1	1	2	1	1	1	2	2	2	1	1	1	1	1	1	1	1
18-24	España	1	5	3	4	1	4	4	4	4	2	1	2	1	2	2	2	2
18-24	España	1	2	2	1	1	2	2	1	1	1	1	1	1	1	1	1	1
18-24	España	1	2	2	1	1	2	2	1	1	1	1	1	1	1	1	1	1
18-24	España	1	6	1	6	1	1	1	1	1	2	1	2	1	1	1	1	1
18-24	España	1	6	4	6	2	2	2	1	1	2	2	2	1	1	1	1	1
18-24	España	1	3	2	1	1	3	2	1	1	1	1	1	1	1	1	1	1
18-24	España	1	4	3	1	1	1	1	1	1	2	1	1	1	1	1	1	1
18-24	España	1	2	1	2	1	1	1	1	1	1	1	1	1	1	1	1	1
18-24	España	1	1	1	1	1	1	1	1	1	1	1	1	1	1	1	1	1
18-24	España	1	4	3	2	1	4	4	4	3	2	1	1	1	2	2	2	1
18-24	España	1	5	2	5	1	2	3	1	1	2	1	2	1	1	1	1	1
18-24	España	1	3	3	2	2	2	2	1	2	1	1	1	1	1	1	1	1
18-24	España	1	3	3	1	1	2	1	1	1	1	1	1	1	1	1	1	1
18-24	España	1	4	4	2	1	2	1	1	1	2	2	1	1	1	1	1	1
18-24	España	1	5	4	5	2	5	3	4	1	2	2	2	1	2	1	2	1
18-24	España	1	2	1	1	1	2	2	1	1	1	1	1	1	1	1	1	1
25-29	España	1	1	1	1	1	4	4	1	1	1	1	1	1	2	2	1	1
18-24	España	1	1	1	1	1	1	1	1	1	1	1	1	1	1	1	1	1
18-24	España	1	2	2	1	1	1	1	1	1	1	1	1	1	1	1	1	1
18-24	España	1	5	4	4	1	4	4	3	1	2	2	2	1	2	2	1	1
18-24	España	1	2	1	2	1	2	3	2	3	1	1	1	1	1	1	1	1
18-24	España	1	4	2	4	1	2	1	2	1	2	1	2	1	1	1	1	1
18-24	España	1	4	5	4	4	2	1	1	1	2	2	2	2	1	1	1	1
18-24	España	1	2	2	4	1	2	2	3	2	1	1	2	1	1	1	1	1
18-24	España	1	5	2	5	1	5	3	4	2	2	1	2	1	2	1	2	1
18-24	Alemania	1	1	1	1	1	5	4	3	5	1	1	1	1	2	2	1	2
18-24	España	1	5	2	3	1	5	3	4	2	2	1	1	1	2	1	2	1
18-24	España	1	4	1	2	1	2	1	1	1	2	1	1	1	1	1	1	1
18-24	España	1	4	4	4	2	2	2	1	1	2	2	2	1	1	1	1	1
18-24	España	1	2	2	1	1	2	2	1	1	1	1	1	1	1	1	1	1
18-24	España	1	4	4	2	1	4	3	2	1	2	2	1	1	2	1	1	1
18-24	España	1	4	4	1	1	1	1	1	1	2	2	1	1	1	1	1	1
